# Supplementary material for: Persulfated Ascorbic Acid Glycoside as a Safe and Stable Derivative of Ascorbic Acid for Skin Care Application
Source: Molecules. 2024 Sep 27;29(19):4604. doi: 10.3390/molecules29194604 (PMC11477482; doi:10.3390/molecules29194604)
Supplement: Supplementary file 1 [file molecules-29-04604-s001.zip]

Archive with 1 entries (1 files):
- molecules-3112043-supplementary.pdf
